# Supplementary material for: The potential of a targeted unilateral compound training program to reduce lower limb strength asymmetry and increase performance: a proof-of-concept in basketball
Source: Front Physiol. 2024 Jun 26;15:1361719. doi: 10.3389/fphys.2024.1361719 (PMC11234801; doi:10.3389/fphys.2024.1361719)
Supplement: Supplementary file 1 [file Table2.xlsx]

## Sheet: body shape_x0009__x0009__x0009__x0009__x0009__x0009__x0009__x0009__x0009__x0009__x0009__x0009__x0009__x0009__x0009__x0009__x0009__x0009__x0009__x0009__x0009_
body shape	Body shape																								difference value
Variable	Length of upper limbs		Length of upper arm		forearm length		biceps circumference		forearm circumference		thigh length		leg length		lower extremity length		thigh circumference		calf circumference		Ankle circumference		foot length		Length of upper limbs	Length of upper arm	forearm length	biceps circumference		thigh length	leg length	lower extremity length	thigh circumference	calf circumference	Ankle circumference	foot length
Name	left	right	left	right	left	right	left	right	left	right	left	right	left	right	left	right	left	right	left	right	left	right	left	right	Length of upper limbs	Length of upper arm	forearm length	biceps circumference		thigh length	leg length	lower extremity length	thigh circumference	calf circumference	Ankle circumference	foot length
	75	75	31	31	23	23	28	28.5	24.4	24.7	52.2	52	48	48	95	95	49	49.3	29.4	29.3	22	22	27	27	0	0	0	0.5	0.3	0.2	0	0	0.3	0.1	0	0
	69	69	29	29	22	22	30	30.4	27.2	27.5	50	50.2	46	46	90	90	54	54.2	31.2	31	20.3	20.3	26	26.3	0	0	0	0.4	0.3	0.2	0	0	0.2	0.2	0	0.3
	73	73.4	31	31	23.2	23	30	30.1	25	25.3	51	51	46	46	100.3	100	56	56.4	30	30.2	21	21	27	28	0.4	0	0.2	0.1	0.3	0	0	0.3	0.4	0.2	0	1
	74	74.2	29	29.2	21	21	31.2	31.5	26.2	26	51	51	47	47	94	94	56.1	56.1	31.5	31.3	21.6	21.4	28	27.5	0.2	0.2	0	0.3	0.2	0	0	0	0	0.2	0.2	0.5
	74	74	32	32	23	23	28	28.3	25	25	51	51	48	48	96	96	53.3	53.4	30.7	30.5	21.3	21	28	28.3	0	0	0	0.3	0	0	0	0	0.1	0.2	0.3	0.3
	72	72	31	31	24	24.3	29.5	29.9	25.3	25.6	50.5	50	47.4	48	95.5	95.5	53.1	53.6	29.4	29.7	20.5	20.6	28.3	28.1	0	0	0.3	0.4	0.3	0.5	0.6	0	0.5	0.3	0.1	0.2
	69	69	30	30.3	21.3	21	28.4	28.7	24.1	24.3	49	49	46	46.3	91	91	53.4	53.5	30.3	30.5	21	21	27.5	26.6	0	0.3	0.3	0.3	0.2	0	0.3	0	0.1	0.2	0	0.9
	70	70	31	31.2	22	22	28.8	28.5	25.2	25	50.3	50	47.4	47	94	94	51.3	51.4	28.4	28.6	20.5	20.6	26.6	26.3	0	0.2	0	0.3	0.2	0.3	0.4	0	0.1	0.2	0.1	0.3
	71	71	30	30	23	23.3	30.8	31.2	27.5	27.4	51	51	47	47.2	97	97	55.6	55.7	30	30	21	21	26.4	26.4	0	0	0.3	0.4	0.1	0	0.2	0	0.1	0	0	0
	72.4	72.1	33	33	22	22.1	29.2	29	25	25	52	52.2	48.2	48.5	96.3	96	54.7	55.1	30.4	30.6	20.7	20.8	26.6	26.3	0.3	0	0.1	0.2	0	0.2	0.3	0.3	0.4	0.2	0.1	0.3
	68	68	29	29	21	21.2	30.2	30	26.1	26	48.3	48.3	45.7	45.5	91	91.2	51.1	51.4	29	29	19	19	26	26.4	0	0	0.2	0.2	0.1	0	0.2	0.2	0.3	0	0	0.4
	69.4	69.3	30.1	30	22	22	27.2	27.4	23.4	23.6	49	49	47	47	91	91	48.3	48.5	28.7	28.5	20	20	25.2	25.5	0.1	0.1	0	0.2	0.2	0	0	0	0.2	0.2	0	0.3
	71	71	31	31	23.3	23	28.4	28.7	26	26	50	50	47	47	94	94	52.5	55.1	31.2	31	22	22	27	27	0	0	0.3	0.3	0	0	0	0	2.6	0.2	0	0
	70	70	31	31	22	22.2	28.8	28.5	27	27	50	50	48	48	94.2	94	56	55.7	30	30	23	23	26	26.2	0	0	0.2	0.3	0	0	0	0.2	0.3	0	0	0.2
	72	72	30	30.2	23	23	31.2	31.4	27	27	51	51	49	49	95	95.3	54.7	55.1	29.2	28.9	21	21	28	27	0	0.2	0	0.2	0	0	0	0.3	0.4	0.3	0	1
	70	70	30	30	22	22	29.3	29	25.5	25.3	50	50	46.5	46.7	95	95.2	51.7	51.4	30.3	30	19	19	28	27.5	0	0	0	0.3	0.2	0	0.2	0.2	0.3	0.3	0	0.5
	70.3	70.5	31	31	21.2	21.3	30	30.4	25	25	50	50	47.6	48	96	96	49	48.6	28	28	20	20	28	28.3	0.2	0	0.1	0.4	0	0	0.4	0	0.4	0	0	0.3
	69	69	29.2	29.3	21	21	27.2	27.4	24.7	25	48	48	46	46.3	93	93	53.4	52.9	27	27.3	22	22	27	27.2	0	0.1	0	0.2	0.3	0	0.3	0	0.5	0.3	0	0.2
	72	72	31	31	23	23	31.2	31.5	26	26	52	52	47.7	48	95	95	49.2	49	30	30	21	21	28.3	28.1	0	0	0	0.3	0	0	0.3	0	0.2	0	0	0.2
	69	69	29.3	29.1	21	21.2	28.2	28	25.2	25	49	49	47	47	94	94	54.1	54	31.2	31	20.3	20	27.5	26.6	0	0.2	0.2	0.2	0.2	0	0	0	0.1	0.2	0.3	0.9
	70	70	30	30	22.3	22	29.6	29.9	25	25	50.2	50	48.2	48.5	96	96	55	55	30	30.2	22	22	28	29	0	0	0.3	0.3	0	0.2	0.3	0	0	0.2	0	1
	71	71	30	30	22	22	29	28.5	25	25	51	51	45.7	45.5	97.3	97	57	57	31.5	31.3	22	22	28	27.5	0	0	0	0.5	0	0	0.2	0.3	0	0.2	0	0.5
	68	68	28	28	20.2	20	28.5	28.6	26	26.3	49	49	45.2	45	92	92	53.2	53	28.2	28	20.4	20.2	26	26.3	0	0	0.2	0.1	0.3	0	0.2	0	0.2	0.2	0.2	0.3
	74	74	32	32	24	24	30.2	30	24	24	52.3	52	49.2	49	98.2	98	54.3	54	29.3	29	21	21	29.4	29.2	0	0	0	0.2	0	0.3	0.2	0.2	0.3	0.3	0	0.2
	72.3	72	30	30	23.4	23.2	27.2	27.4	26	26	51	51	48	48	97	97	53.5	53.3	30.3	30.5	20.5	20.6	28	28.3	0.3	0	0.2	0.2	0	0	0	0	0.2	0.2	0.1	0.3
	71	71.2	30	30	22	22	31.2	31	27.5	27.4	51	51	45.7	45.5	96	96	52	52.3	28.4	28.6	21	21	27	27	0.2	0	0	0.2	0.1	0	0.2	0	0.3	0.2	0	0
	70	70	30	30	22	22	28	28.3	26	26.2	50	50	46	46	94	94	56	56	30	30	20.7	20.8	27	27	0	0	0	0.3	0.2	0	0	0	0	0	0.1	0
	71	71	31	31	24.3	24.1	30.2	30.5	25	25.2	51	51	46.3	46	97	97	54.7	55.5	30.4	30.6	20	20	29	28.6	0	0	0.2	0.3	0.2	0	0.3	0	0.8	0.2	0	0.4
	70	70	30	30	22	22	30	30.1	24	24	50	50	48	48	96	96	51.1	51.4	29	29	20	20	27	28	0	0	0	0.1	0	0	0	0	0.3	0	0	1
	72	72	32	32	24	24	31.2	31	27	27.3	53	52.8	49	49	101.2	101	55.3	55	29	29	21	21	29	29	0	0	0	0.2	0.3	0.2	0	0.2	0.3	0	0	0
																									0.0566667	0.0433333	0.103333	0.273333	0.133333	0.07	0.153333	0.0733333	0.33	0.16	0.05	0.383333
